# Supplementary material for: Histopathology images predict multi-omics aberrations and prognoses in colorectal cancer patients
Source: Nat Commun. 2023 Apr 13;14:2102. doi: 10.1038/s41467-023-37179-4 (PMC10102208; doi:10.1038/s41467-023-37179-4)
Supplement: Supplementary file 5 — Supplementary Data 1 [file 41467_2023_37179_MOESM5_ESM.xlsx]

## Sheet: Supplemental Table 2
Supplementary Data 1. Performance metrics of histopathology-based multi-omics characterization and survival prediction stratified by colon and rectal cancers.
	Stage	Data	C-index	P-value	AUROC
Overall Survival	I & II	TCGA (COAD)	0.73	0.04	-
		TCGA (READ)	0.7	0.04	-
		PLCO (COAD)	0.78	0.04	-
		PLCO (READ)	0.72	0.03	-
		NHS-HPFS (COAD)	0.72	0.03	-
		NHS-HPFS (READ)	0.71	0.04	-
	III	TCGA (COAD)	0.69	0.02	-
		TCGA (READ)	0.73	0.04	-
		PLCO (COAD)	0.7	0.04	-
		PLCO (READ)	0.72	0.04	-
		NHS-HPFS (COAD)	0.65	0.0004	-
		NHS-HPFS (READ)	0.7	0.01	-
Progression-Free Survival	I & II	TCGA (COAD)	0.66	0.04	-
		TCGA (READ)	0.6	0.02	-
		NHS-HPFS (COAD)	0.66	0.0004	-
		NHS-HPFS (READ)	0.62	0.0008	-
	III	TCGA (COAD)	0.75	0.02	-
		TCGA (READ)	0.74	0.02	-
		NHS-HPFS (COAD)	0.73	0.0008	-
		NHS-HPFS (READ)	0.76	0.001	-
Microsatellite Instability	I - IV	TCGA (COAD)	-	-	0.93
		TCGA (READ)	-	-	0.73
		NHS-HPFS (COAD)	-	-	0.85
		NHS-HPFS (READ)	-	-	0.7
BRAF c.1799T>A (p.V600E) mutation	I - IV	TCGA (COAD)	-	-	0.69
		TCGA (READ)	-	-	-
		NHS-HPFS (COAD)	-	-	-
		NHS-HPFS (READ)	-	-	-
BECN1 Overexpression	I & IV	TCGA (COAD)	-	-	0.67
		TCGA (READ)	-	-	0.71
		NHS-HPFS (COAD)	-	-	0.7
		NHS-HPFS (READ)	-	-	0.68
CpG Island Methylator Phenotype	I - IV	TCGA (COAD)	-	-	0.67
		TCGA (READ)	-	-	-
		NHS-HPFS (COAD)	-	-	0.65
		NHS-HPFS (READ)	-	-	-
Consensus Molecular Subtypes	I - IV	TCGA (COAD)	-	-	0.74
		TCGA (READ)	-	-	0.77
		NHS-HPFS (COAD)	-	-	-
		NHS-HPFS (READ)	-	-	-
* Gene names are italicized
